# Supplementary material for: Polyindole Embedded Nickel/Zinc Oxide Nanocomposites for High-Performance Energy Storage Applications
Source: Nanomaterials (Basel). 2023 Feb 3;13(3):618. doi: 10.3390/nano13030618 (PMC9921157; doi:10.3390/nano13030618)
Supplement: Supplementary file 1 [file nanomaterials-13-00618-s001.zip]

Archive with 1 entries (1 files):
- nanomaterials-2195554-supplementary.pdf
